# Supplementary material for: Phytochemical, Cytoprotective Profiling, and Anti-Inflammatory Potential of Colchicum luteum in Rheumatoid Arthritis: An Experimental and Simulation Study
Source: Nutrients. 2024 Nov 24;16(23):4020. doi: 10.3390/nu16234020 (PMC11643434; doi:10.3390/nu16234020)
Supplement: Supplementary file 1 [file nutrients-16-04020-s001.zip]

Archive with 2 entries (2 files):
- supplementary file Table S1 (GC-MS of C. luteum extract).xlsx
- supplementary file Table S2 (ADMET screening data of CL01-CL15).xlsx
