# Supplementary material for: Phytochemical, Cytoprotective Profiling, and Anti-Inflammatory Potential of Colchicum luteum in Rheumatoid Arthritis: An Experimental and Simulation Study
Source: Nutrients. 2024 Nov 24;16(23):4020. doi: 10.3390/nu16234020 (PMC11643434; doi:10.3390/nu16234020)
Supplement: Supplementary file 1 [file nutrients-16-04020-s001.zip › supplementary file Table S1 (GC-MS of C. luteum extract).xlsx]

## Sheet: Sheet1
GASS CHROMATOGRAPHY ANALYSIS REPORT
Analyzed by : Admin
Analyzed : 9/1/2024 12:29:42 PM
Sample Type : hydroalcoholic
Level # : 1
Sample Name : HUDA ABBASI_SAMPLE#03_ C.LUTEUM_
Sample ID : HUDA ABBASI_SAMPLE#03_ C.LUTEUM
IS Amount : [1]=1
Sample Amount : 1
Dilution Factor : 1
Vial # : 1
Injection Volume : 1.00
Data File : C:\Users\pc\Desktop\HUDA ABBASI\HUDA ABBASI_SAMPLE#03_ C.LUTEUM_.qgd
Peak #	R. time (min)	I. Time (min)	F. time (min)	Area (nm)	Area%	Height (nm)	Height %	A/H	Name
1	3.129	3.085	3.14	11108	0.09	4851	0.1	2.29	6H-Pyrazolo[12-a][1245]tetrazinehexahydro-23-dimethyl-
2	3.21	3.14	3.225	19520	0.16	3629	0.07	5.38	FolicAcid
3	3.295	3.225	3.36	56999	0.48	12315	0.25	4.63	2-Cyclopenten-1-one2-hydroxy-
4	3.37	3.36	3.385	9250	0.08	7396	0.15	1.25	Z-2-Acetoxy-12-tetradecenitrile
5	3.425	3.385	3.44	13859	0.12	3976	0.08	3.49	1H-123-Triazole-4-carboxylicacid1-(4-amino-3-furazanyl)-
6	3.505	3.44	3.525	21158	0.18	5261	0.11	4.02	Cyclopropanecarboxylicacid22-dimethyl3-(2-trimethylsilylethynyl)
7	3.571	3.525	3.605	11558	0.1	4008	0.08	2.88	2H-Azepin-2-onehexahydro-7-methyl-
8	3.864	3.845	3.895	5324	0.04	3006	0.06	1.77	24(1H3H)-Pyrimidinedione1-(2-deoxy-.alpha.-d-erythro-pentopyranosyl)-
9	4.046	4.015	4.075	21608	0.18	12109	0.24	1.78	Decane
10	4.1	4.075	4.145	22014	0.18	5939	0.12	3.71	3-Pentanol2-chloro-4-methyl-(R*S*)-(.+/-.)-
11	4.161	4.145	4.2	18766	0.16	7666	0.15	2.45	3-Pentanol2-chloro-4-methyl-(R*S*)-(.+/-.)-
12	4.215	4.2	4.23	2568	0.02	2217	0.04	1.16	Uridine
13	4.399	4.325	4.465	43579	0.36	9464	0.19	4.6	1-(4-Hydroxy-3-methoxyphenyl)-1-ethoxyaceticacidethylester
14	4.479	4.465	4.49	2112	0.02	2613	0.05	0.81	2-Methyl-7-phenyl-26-heptanediol
15	4.725	4.715	4.74	2194	0.02	2391	0.05	0.92	p-Menth-1-en-3-onesemicarbazone
16	4.83	4.74	4.86	23225	0.19	5003	0.1	4.64	Acetamide222-trifluoro-n-hexyl-
17	4.87	4.86	4.89	2163	0.02	2342	0.05	0.92	NN'-Heptamethylene-bis[s-2-aminoethylthiosulfuricacid]
18	4.969	4.895	5.02	30594	0.26	6170	0.12	4.96	124-Triazino[56-E][124]-triazine-36-dionehexahydro-
19	5.078	5.02	5.095	15097	0.13	5143	0.1	2.94	1133-Tetraallyl-13-disilacyclobutane
20	5.105	5.095	5.12	6135	0.05	5109	0.1	1.2	Biacetylmono((34-dimethyl-5-isoxazolyl)hydrazone)
21	5.236	5.12	5.275	80526	0.67	21496	0.43	3.75	Silane2-butenylmethoxymethylphenyl-
22	5.315	5.275	5.33	16365	0.14	6603	0.13	2.48	1H-Azonineoctahydro-1-nitroso-
23	5.375	5.33	5.39	14652	0.12	5187	0.1	2.82	8-Oxa-13-diazaspiro[4.5]decane-24-dione
24	5.445	5.39	5.465	11714	0.1	3411	0.07	3.43	Benzo(a)heptalen-9(5H)-one67-dihydro-10-hydroxy-123-
25	5.505	5.465	5.535	8436	0.07	3451	0.07	2.44	5.alpha.-Androstan-16-onecyclicethylenemercaptole
26	5.56	5.535	5.575	10442	0.09	5853	0.12	1.78	2-Formyl-9-[.beta.-d-ribofuranosyl]hypoxanthine
27	5.59	5.575	5.605	5344	0.04	3394	0.07	1.57	N-[35-Dinitropyridin-2-yl]proline
28	5.665	5.605	5.68	8650	0.07	2393	0.05	3.61	2-Formyl-9-[.beta.-d-ribofuranosyl]hypoxanthine
29	5.96	5.945	5.99	5528	0.05	2536	0.05	2.18	910-Secoergosta-5710(19)22-tetraene-325-diol(3.beta.
30	6	5.99	6.04	7827	0.07	4624	0.09	1.69	Cyclotetradecanoneoxime
31	6.065	6.04	6.085	5506	0.05	3984	0.08	1.38	34-Dihydroxymandelicacid4TMSderivative
32	6.105	6.085	6.115	1967	0.02	1725	0.03	1.14	7-Hydroxyimino-4466-tetramethyl-4567-tetrahydro[125]
33	6.32	6.185	6.345	13292	0.11	2896	0.06	4.59	Ethyl1-thio-.alpha.-d-arabinofuranoside
34	6.507	6.475	6.525	5347	0.04	3147	0.06	1.7	(4R5R)-(+)-2-Chloro-45-dimethyl-132-dioxaphospholane-
35	6.584	6.565	6.6	2186	0.02	2412	0.05	0.91	Desulphosinigrin
36	6.795	6.785	6.855	3063	0.03	1859	0.04	1.65	3-([4-(4-Fluorophenyl)-5-methyl-2H-pyrazol-3-yl]carbamoyl)
37	6.907	6.855	6.935	13904	0.12	4629	0.09	3	15-Anhydro-d-altritol
38	7.185	7.175	7.33	13728	0.11	2402	0.05	5.72	Butanoicacid2-methyl-octylester
39	7.765	7.675	7.855	89937	0.75	12900	0.26	6.97	5-Hydroxymethylfurfural
40	8.438	8.425	8.475	6278	0.05	3705	0.07	1.69	Cyclobutanol
41	8.696	8.67	8.725	19770	0.17	11503	0.23	1.72	Cyclohexasiloxanedodecamethyl-
42	8.745	8.725	8.765	3786	0.03	2657	0.05	1.42	1H-imidazole-2-methanol1-decyl-
43	8.95	8.885	8.975	9879	0.08	3462	0.07	2.85	(5-Methyl-2-phenyl-13-dioxan-4-yl)methanol
44	8.985	8.975	9.01	2628	0.02	1926	0.04	1.36	Ethinamate
45	9.02	9.01	9.095	9242	0.08	3114	0.06	2.97	2-Methyl-4-tripropylsilyloxyoct-5-yne
46	9.134	9.12	9.155	2450	0.02	3062	0.06	0.8	Glycylglycineethylester
47	9.352	9.325	9.365	3898	0.03	3003	0.06	1.3	1-(1-Methylpropyl)-2-thiohydantoin
48	9.39	9.365	9.405	3346	0.03	2883	0.06	1.16	2-Nonadecanone24-dinitrophenylhydrazine
49	9.56	9.55	9.66	2725	0.02	1321	0.03	2.06	3-Isoxazolecarboxylicacid5-[(4-fluorophenoxy)methyl]-
50	9.674	9.66	9.69	2270	0.02	2487	0.05	0.91	2-[2-(56-Dimethyl-1H-benzimidazol-2-ylthio)acetamido]benzoic
51	9.76	9.69	9.775	4787	0.04	1797	0.04	2.66	124-Triazole4-[N-(2-hydroxyethyl)-N-nitro]amino-
52	10.179	10.13	10.19	4902	0.04	2714	0.05	1.81	3-ethyl-3-methyl-Pentanedioicacid
53	10.295	10.28	10.385	8536	0.07	3044	0.06	2.8	22'-[thiobis(21-ethanediylthio)]bis-aceticacid
54	10.395	10.385	10.445	5407	0.05	1447	0.03	3.74	N-(2-Acetylcyclopentylidene)cyclohexylamine
55	10.459	10.445	10.495	6835	0.06	3803	0.08	1.8	5-Methyl-13-diazaadamantan-6-spiro-5'-imidazolidin-2'4'-dione
56	10.505	10.495	10.63	6585	0.06	1780	0.04	3.7	N-Formyl-dl-alanine
57	10.64	10.63	10.705	12883	0.11	2180	0.04	5.91	2-Oleoylglycerol2TMSderivative
58	10.72	10.705	10.775	14271	0.12	4654	0.09	3.07	2-HydroxyethylpalmitateTMSderivative
59	10.785	10.775	10.865	18529	0.15	4148	0.08	4.47	2-Cyclopenten-1-one4-hydroxy-3-methyl-2-(24-pentadienyl)-
60	10.876	10.865	10.895	7511	0.06	5447	0.11	1.38	N-[1011-dihydro-5-(2-methylamino-1-oxoethyl)-Carbamicacid
61	10.948	10.895	10.965	19099	0.16	6513	0.13	2.93	(1.alpha.4.beta.4a.decahydro-14-dimethoxy-Naphthalene
62	11.027	10.965	11.065	24526	0.21	5450	0.11	4.5	4-amino-N2-(2-chloro-5-nitrobenzylideno)-Furazan-3-carbohydrazide
63	11.095	11.065	11.21	18221	0.15	3975	0.08	4.58	Spiro[tetrahydrofuran-35'-hydantoin]
64	11.22	11.21	11.305	7332	0.06	1333	0.03	5.5	1-decylsulfonyl-d-Mannitol
65	11.315	11.305	11.335	5344	0.04	3217	0.06	1.66	3-(5-diethylamino-1-methyl-3-pentynyloxy)-Propanenitrile
66	11.367	11.335	11.385	14016	0.12	5691	0.11	2.46	1-(25-Dimethoxyphenyl)-1-[(trimethylsilyl)oxy]propan-2-amine
67	11.482	11.385	11.515	52055	0.44	13562	0.27	3.84	tetradecamethyl-Cycloheptasiloxane
68	11.53	11.515	11.54	6979	0.06	5834	0.12	1.2	7-(4-Chlorophenyl)-16-diazabicyclo[4.1.0]heptane
69	11.557	11.54	11.59	17581	0.15	6798	0.14	2.59	N'-bis(2-hydroxy-1-methyl-2-4-Benzenedicarboxamide
70	11.6	11.59	11.615	8144	0.07	5898	0.12	1.38	1-[23-dihydro-6-hydroxy-2-(1-hydroxy-1-methylethyl)-Ethanone
71	11.636	11.615	11.72	39091	0.33	9750	0.2	4.01	35-Dimethoxymandelicaciddi-TMS
72	11.75	11.72	11.77	7303	0.06	3195	0.06	2.29	2-(chloromethyl)-2445-tetrachloro-3-oxopentanoateEthyl
73	11.818	11.775	11.855	11803	0.1	4184	0.08	2.82	3-Azabicyclo[3.2.2]nonane
74	11.91	11.855	11.925	6605	0.06	2877	0.06	2.3	1-diamine22-dinitro-Ethene-1
75	12.099	12.085	12.135	2684	0.02	2388	0.05	1.12	12-Benzenediol4-[2-(methylamino)ethyl]-
76	12.444	12.42	12.46	4080	0.03	3262	0.07	1.25	10-methoxycarbonyl-17-oxooctadecanoateMethyl
77	12.48	12.46	12.495	3417	0.03	2770	0.06	1.23	1-hexadecanesulfonamideN-(3-aminopropyl)-
78	12.69	12.675	12.765	6434	0.05	1798	0.04	3.58	12-EthanediamineNN'-bis(2-aminoethyl)-
79	12.775	12.765	12.81	4457	0.04	1687	0.03	2.64	2-(13-Dihydro-33-dimethyl-1-phenyl-34-benzofuran-1-yl)
80	12.835	12.81	12.87	12055	0.1	5647	0.11	2.13	N-hexyl-Phenethylamine
81	12.903	12.87	12.92	6585	0.06	3754	0.08	1.75	4-(2-benzoxazolyl)-benzoicacid
82	12.998	12.92	13.02	21652	0.18	4885	0.1	4.43	propyl-Propanedioicacid
83	13.04	13.02	13.05	6772	0.06	4787	0.1	1.41	5-Dinitropyridin-2-yl]prolineN-[3
84	13.08	13.05	13.09	5305	0.04	2661	0.05	1.99	3-amino-23-di(hydroxymino)-Propanenitrile
85	13.25	13.235	13.37	12495	0.1	2355	0.05	5.31	1-Phenanthrenecarboxylicacidtetradecahydro-7-(2-methoxy-
86	13.38	13.37	13.425	3092	0.03	1592	0.03	1.94	3-[2-(Prop-2-en-1-yloxy)phenyl]prop-2-enamide
87	13.44	13.425	13.46	6782	0.06	4446	0.09	1.53	N-ethyl-2-methyl-35-dinitro-N-O-tolyl-Benzamide
88	13.549	13.46	13.57	22898	0.19	4675	0.09	4.9	1-tert-butyl3-trimethylsilyletherGlycerol
89	13.6	13.57	13.64	5673	0.05	2489	0.05	2.28	Androst-5-en-17-one311-bis[(trimethylsilyl)oxy]-O-(phenylmethyl)
90	13.665	13.64	13.715	7387	0.06	2760	0.06	2.68	2R3S-9-[[13-Dihydroxy-4-fluoro-3-butoxy]methyl]guanine
91	13.735	13.715	13.78	4534	0.04	2617	0.05	1.73	PhosphorothioicacidS-esterwithtrimethylenediiminodipropanethiol
92	13.795	13.78	13.805	2123	0.02	2835	0.06	0.75	444-Trichloro-23-dimethylbutyramide
93	14.014	13.99	14.035	2743	0.02	2422	0.05	1.13	methylenehomologMDMA
94	14.127	14.1	14.165	13800	0.12	6915	0.14	2	hexadecamethyl-Cyclooctasiloxane
95	14.34	14.325	14.385	7277	0.06	3143	0.06	2.32	910-Secochola-5710(19)-trien-24-al3-hydroxy-(3.beta.
96	14.407	14.385	14.47	9352	0.08	3243	0.07	2.88	Topotecan
97	14.706	14.68	14.725	5627	0.05	3422	0.07	1.64	1-(2-bromo-2-nitroethenyl)-4-nitro-Benzene
98	14.775	14.725	14.79	6765	0.06	3551	0.07	1.91	2-Methyl-9-.beta.-d-ribofuranosylhypoxanthine
99	14.801	14.79	14.835	5895	0.05	3500	0.07	1.68	1-[2-Deoxy-.beta.-d-erythro-pentofuranosyl]pyrrole-2
100	14.935	14.925	15.065	15585	0.13	1599	0.03	9.75	5-tridecafluorohexyl-Uridine
101	15.081	15.065	15.095	2606	0.02	2692	0.05	0.97	12-Methyloctadec-11-enoicacidtrimethylsilylester
102	15.165	15.095	15.185	7844	0.07	2014	0.04	3.89	1-Ethyl-1-(1-cyclopentylethyloxy)-1-silacyclohexane
103	15.386	15.37	15.42	4726	0.04	2605	0.05	1.81	Bis(dimethylamino)phosphinicchloride
104	15.591	15.575	15.62	6679	0.06	3302	0.07	2.02	2-Buteneozonide
105	15.685	15.62	15.7	8233	0.07	2148	0.04	3.83	1567-Tetramethylbicyclo[3.2.0]hept-6-en-3-ylideneemicarbazide
106	15.73	15.72	15.81	7055	0.06	3194	0.06	2.21	11'-Suberoylbis(1H-benzotriazole)
107	15.822	15.81	15.92	8828	0.07	1916	0.04	4.61	L-AlanineTMSderivative
108	15.935	15.92	15.96	3240	0.03	2080	0.04	1.56	3-Hydroxy-NN-dimethylpropanamide
109	15.97	15.96	16.06	12898	0.11	3382	0.07	3.81	1567-Tetramethylbicyclo[3.2.0]hept-6-en-3-ylideneemicarbazide
110	16.07	16.06	16.1	2528	0.02	1406	0.03	1.8	5-Nonenoicacidmethylester
111	16.37	16.355	16.4	4564	0.04	3369	0.07	1.35	Hydrazinecarboximidothioicacidethylester
112	16.688	16.665	16.71	4457	0.04	3115	0.06	1.43	20212425-Tetranitro-dibenzo-18-crown-6
113	16.794	16.71	16.935	36272	0.3	4922	0.1	7.37	2-t-Butyl-4-methyl-5-oxo-[13]dioxolane-4-carboxylic
114	16.95	16.935	16.97	5770	0.05	3676	0.07	1.57	N-(N-methyl-1-azacyclotridecan-2-ylidene)-N'-[di(Hydrazine
115	17.003	16.97	17.065	38496	0.32	10451	0.21	3.68	octadecamethyl-Cyclononasiloxane
116	17.075	17.065	17.09	4137	0.03	3445	0.07	1.2	Methacrifos
117	17.115	17.09	17.135	6133	0.05	3539	0.07	1.73	Benzaldehyde2-nitro-diaminomethylidenhydrazone
118	17.63	17.615	17.68	5000	0.04	2586	0.05	1.93	1-[2-(2-benzylphenoxy)ethyl]-3-(O-tolyl)-Thiourea
119	17.695	17.68	17.73	6324	0.05	4077	0.08	1.55	3-(5-diethylamino-1-methyl-3-pentynyloxy)-Propanenitrile
120	18.64	18.615	18.665	5233	0.04	3256	0.07	1.61	Diallylsulfide
121	18.71	18.665	18.73	7460	0.06	2961	0.06	2.52	66-tetramethyl-1-Cyclohexene-1-methanol.alpha.
122	18.81	18.785	18.92	17114	0.14	3077	0.06	5.56	36-tetrahydro-5-nitro-2acid1
123	18.932	18.92	18.96	4296	0.04	3283	0.07	1.31	34-trihydroxy-N-methyl-Benzeneethanamine2
124	18.977	18.96	19.04	7535	0.06	2640	0.05	2.85	N-[(2-ethoxyphenyl)methyl]-N'-ethylQualitative
125	19.1	19.04	19.12	7248	0.06	3088	0.06	2.35	1-ButanamineN-methyl-N-nitroso-
126	19.185	19.12	19.21	6967	0.06	2509	0.05	2.78	Aceticacid2-(N-methyl-N-phosphonatomethyl)amino-
127	19.225	19.21	19.255	6994	0.06	3739	0.08	1.87	L-Alanine3-[(aminocarbonyl)amino]-
128	19.265	19.255	19.295	4875	0.04	2689	0.05	1.81	N-[35-Dinitropyridin-2-yl]valine
129	19.305	19.295	19.385	10505	0.09	2395	0.05	4.39	[25-Dioxo-1-(m-tolyl)-3-pyrrolidinylthio]aceticacid
130	19.427	19.385	19.445	5672	0.05	2806	0.06	2.02	3-Pyridinecarboxylicacid2710-tris(acetyloxy)-11a
131	19.781	19.735	19.805	6007	0.05	3006	0.06	2	Benzylamine2-hydroxy-NN-di-[2-aminoethyl]-
132	19.935	19.88	19.98	10889	0.09	3630	0.07	3	Methylenedioxyamphetamineacetate
133	20.03	19.98	20.06	16406	0.14	6154	0.12	2.67	Cyclononasiloxaneoctadecamethyl-
134	20.155	20.14	20.18	4013	0.03	1956	0.04	2.05	2-Dodecenedioicaciddimethylester(E)-
135	20.218	20.18	20.245	11221	0.09	4249	0.09	2.64	dl-Homoserine
136	20.357	20.34	20.375	3323	0.03	3081	0.06	1.08	Formetanate
137	20.615	20.58	20.63	5172	0.04	2326	0.05	2.22	2-Heptenoicacid
138	20.675	20.665	20.705	3737	0.03	2027	0.04	1.84	1-hexadecanesulfonamideN-(3-aminopropyl)-
139	20.715	20.705	20.76	3259	0.03	1865	0.04	1.75	3-Methylsalicylicacid2TMSderivative
140	20.798	20.76	20.81	4696	0.04	2687	0.05	1.75	Tetraacetyl-d-xylonicnitrile
141	20.975	20.96	21.08	10484	0.09	2403	0.05	4.36	1H-Imidazole-4-ethanamineN-methyl-
142	21.1	21.08	21.14	6799	0.06	3107	0.06	2.19	5-Nonenoicacidmethylester
143	21.156	21.14	21.17	4425	0.04	3459	0.07	1.28	1-(35-Dimethyl-1-adamantanoyl)semicarbazide
144	21.19	21.17	21.205	4728	0.04	3647	0.07	1.3	D(17a)-Homo-C18-dinorcard-20(22)-enolide14-hydroxy-17a-
145	21.258	21.205	21.285	8139	0.07	3312	0.07	2.46	Phosphinicacid[(methyl)(formyl)amino]methyl(2-phenylethyl)-
146	21.441	21.43	21.47	2948	0.02	3018	0.06	0.98	Aceticacid2-(N-methyl-N-phosphonatomethyl)amino-
147	21.722	21.705	21.74	2460	0.02	2296	0.05	1.07	1-Allyl-3-(2-(allylthio)propyl)trisulfane
148	21.835	21.825	21.895	5150	0.04	2130	0.04	2.42	369-Trioxa-12-azadocosan-1-olTMS
149	21.909	21.895	21.965	7509	0.06	2838	0.06	2.65	4-[(5-Formylthiophen-3-yl)methyl]thiophene-2-carbaldehyde
150	22.265	22.255	22.295	5099	0.04	2124	0.04	2.4	Diallylsulfide
151	22.308	22.295	22.345	8746	0.07	4831	0.1	1.81	Heptasiloxanehexadecamethyl-
152	22.365	22.345	22.395	3620	0.03	2502	0.05	1.45	6-(14-Benzodioxan-2-ylcarbonylhydrazonomethyl)uracil
153	22.41	22.395	22.45	6634	0.06	3879	0.08	1.71	1215-Octadecadiynoicacid
154	22.513	22.45	22.53	11492	0.1	3334	0.07	3.45	12-EthanediamineN-(2-aminoethyl)-
155	22.67	22.53	22.68	24674	0.21	5280	0.11	4.67	Benzenecarboximidicacid(phenylmethylene)hydrazide
156	22.715	22.68	22.73	11221	0.09	5462	0.11	2.05	[3-(Dimethyl-hydrazono)-cyclopentyl]-aceticacidmethyl
157	22.74	22.73	22.755	2091	0.02	2614	0.05	0.8	[11'-Bicyclopropyl]-2-octanoicacid
158	22.993	22.875	23.015	23389	0.2	3727	0.08	6.28	Hexasiloxanetetradecamethyl-
159	23.03	23.015	23.045	7381	0.06	5388	0.11	1.37	HistidineN-t-butoxycarbonyl-2-trifluoromethyl-
160	23.082	23.045	23.125	23135	0.19	8246	0.17	2.81	Cyclooctasiloxanehexadecamethyl-
161	23.21	23.13	23.295	25829	0.22	3968	0.08	6.51	ThioureaN-(3-methoxyphenyl)-N'-(2-propenyl)-
162	23.312	23.295	23.38	15233	0.13	4415	0.09	3.45
163	23.539	23.38	23.57	26877	0.22	4291	0.09	6.26	N-Methyladrenaline3TMSderivative
164	23.615	23.57	23.76	21227	0.18	3427	0.07	6.19	34-Dihydroxymandelicacid4TMS
165	23.84	23.76	23.86	26613	0.22	7039	0.14	3.78	2-Octynoicacid
166	23.87	23.86	23.88	3463	0.03	3651	0.07	0.95	Ethanol2-bromo-
167	23.895	23.88	23.94	15581	0.13	3957	0.08	3.94	2-t-Butyl-4-methyl-5-oxo-[13]dioxolane-4-carboxylicacid
168	23.981	23.94	24.03	59041	0.49	14497	0.29	4.07	9-Octadecenoicacid(E)-
169	24.05	24.03	24.06	9597	0.08	6276	0.13	1.53	Cycloisolongifolene8-chloro-89-dehydro-
170	24.1	24.06	24.125	12136	0.1	3971	0.08	3.06	Cyclononasiloxaneoctadecamethyl-
171	24.221	24.21	24.245	2544	0.02	2386	0.05	1.07	Hydrastininicacid
172	24.368	24.35	24.405	3304	0.03	2511	0.05	1.32	4-Dimethyl(chloromethyl)silyloxypentadecane
173	24.475	24.46	24.51	4647	0.04	2027	0.04	2.29	Ethofumesate
174	24.544	24.51	24.58	14419	0.12	5500	0.11	2.62	Ureabutyl-
175	24.63	24.58	24.645	5925	0.05	2676	0.05	2.21	Acetamide2-(adamantan-1-yl)-N-(1-adamantan-1-ylethyl)-
176	24.669	24.65	24.68	4876	0.04	4540	0.09	1.07	l-Guanidinosuccinimide
177	24.69	24.68	24.71	2341	0.02	2297	0.05	1.02	2-Methylmalonodiamide
178	24.732	24.71	24.76	4239	0.04	3083	0.06	1.37	13-Bis(2-chloroethyl)urea
179	24.775	24.76	24.79	4297	0.04	3841	0.08	1.12	23-O-Benzal-d-mannosan
180	24.8	24.79	24.81	1831	0.02	2510	0.05	0.73	Ethyl22-dichloro-3-hydroxyoctanoate
181	24.92	24.9	24.94	2168	0.02	2101	0.04	1.03	Ergosta-422-dien-3-one
182	25.029	24.94	25.05	10093	0.08	3644	0.07	2.77	N-[35-Dinitropyridin-2-yl]proline
183	25.138	25.05	25.165	15975	0.13	4167	0.08	3.83	Thiophene-3-oltetrahydro-1
184	25.295	25.285	25.38	9061	0.08	1988	0.04	4.56	4-Methoxyphenylpyruvicacidbis(trimethylsilyl)
185	25.39	25.38	25.415	3153	0.03	2279	0.05	1.38	Pentadecanoicacidtripropylsilyl
186	25.434	25.415	25.455	3500	0.03	2543	0.05	1.38	Cholesta-9(11)17(20)24-triene-3
187	25.475	25.455	25.485	3639	0.03	3303	0.07	1.1	Ethanone1-[3-fluoro-6-methyl-4-(1-pyrrolidinyl)phenyl]-
188	25.503	25.485	25.53	7043	0.06	3996	0.08	1.76	(R)-(-)-Phenylephrinebis(trimethylsilyl)ether
189	25.55	25.53	25.57	2848	0.02	2078	0.04	1.37	BenzamideN-(8-amino-36-diazaoctyl)-3-nitro-
190	25.592	25.57	25.605	2233	0.02	2171	0.04	1.03	4-Hydroxy-3-[3-(2-hydroxy-5-methoxy-phenyl)-acryloyl]-6-
191	25.759	25.73	25.78	5330	0.04	3039	0.06	1.75	13579-Pentaethyl-19-dibutoxypentasiloxane
192	26.011	25.965	26.05	17862	0.15	8112	0.16	2.2	Cyclononasiloxaneoctadecamethyl-
193	26.06	26.05	26.07	1767	0.01	2381	0.05	0.74	IsosolasodineN-acetate
194	26.145	26.13	26.175	6130	0.05	3990	0.08	1.54	AcetamideN-methyl-N-[methyl(isopropyl)phosphinatomethyl]-
195	26.296	26.175	26.32	23126	0.19	4583	0.09	5.05	3.beta.4.beta.-Bis(trimethylsiloxy)cholest-5-ene
196	26.365	26.32	26.39	10039	0.08	4441	0.09	2.26	1-OctadecanamineN-methyl-
197	26.405	26.39	26.445	5288	0.04	2368	0.05	2.23	CarbamicacidN-[1011-dihydro-5-(2-methylamino-1-oxoethyl)-
198	26.455	26.445	26.51	9174	0.08	3884	0.08	2.36	6-Allylsulfanyl-5-p-tolyl-123
199	26.55	26.51	26.57	6723	0.06	2901	0.06	2.32	L-AsparticacidN-(2
200	26.585	26.57	26.595	1663	0.01	2133	0.04	0.78	3-Methoxy-245-trifluorobenzoic
201	26.71	26.7	26.8	7946	0.07	2011	0.04	3.95	Isoborneoldimethyl(trimethylsilylmethyl)silylether
202	27.035	27.015	27.115	11295	0.09	2435	0.05	4.64	12-Bis(trimethylsilyl)benzene
203	27.128	27.115	27.16	5464	0.05	4730	0.1	1.16	Silanedimethyl(3-phenylprop-2-enyloxy)isobutoxy-
204	27.213	27.16	27.23	9489	0.08	3594	0.07	2.64	N-Desmethyltapentadol
205	27.26	27.23	27.275	8186	0.07	3842	0.08	2.13	Tricyclo[4.2.1.0(25)]non-7-ene3
206	27.287	27.275	27.465	34594	0.29	5241	0.11	6.6	Silanoltrimethyl-phosphite
207	27.551	27.465	27.57	14558	0.12	2631	0.05	5.53	Cyclononasiloxaneoctadecamethyl-
208	27.65	27.57	27.77	18612	0.16	3093	0.06	6.02	4-Hydroxybenzoicacid2TMS
209	27.782	27.77	27.8	3318	0.03	3567	0.07	0.93	813-Epoxy-labadan-16
210	28.128	28.095	28.145	4582	0.04	2826	0.06	1.62	Ethylisopropyldimethylphosphoramidate
211	28.431	28.295	28.47	23977	0.2	3593	0.07	6.67	Heptasiloxanehexadecamethyl-
212	28.53	28.47	28.54	15225	0.13	3608	0.07	4.22	Bis[trifluoromethyl]hydroxy-2-(aminoethylthio)methanezwitterion
213	28.595	28.54	28.635	13405	0.11	2944	0.06	4.55	Octadecanoicacid16-oxo-
214	28.651	28.635	28.68	7191	0.06	4440	0.09	1.62	2-ButenamideN-(aminocarbonyl)-2-ethyl-(Z)-
215	28.708	28.68	28.73	7584	0.06	3609	0.07	2.1	12-Bis(trimethylsilyl)benzene
216	28.745	28.73	28.775	7431	0.06	3623	0.07	2.05	4-(Acridin-9-ylamino)-butyricacid
217	28.8	28.775	28.815	16005	0.13	7829	0.16	2.04	Tetracosamethyl-cyclododecasiloxane
218	28.827	28.815	28.855	17542	0.15	9975	0.2	1.76	Heptasiloxanehexadecamethyl-
219	28.895	28.855	28.905	7093	0.06	2257	0.05	3.14	.alpha.-D-Glucopyranosidemethyl2-(acetylamino)-2-deoxy-
220	28.969	28.905	28.98	10618	0.09	3906	0.08	2.72	Sucrose
221	29.01	28.98	29.05	9348	0.08	3235	0.07	2.89	Tetracosamethyl-cyclododecasiloxane
222	29.065	29.05	29.08	4405	0.04	3683	0.07	1.2	3.beta.-Acetoxy-5-cholenicacid
223	29.14	29.08	29.205	12069	0.1	3821	0.08	3.16	12-Bis(trimethylsilyl)benzene
224	29.229	29.205	29.295	14169	0.12	4062	0.08	3.49	ThymolTMSderivative
225	29.385	29.295	29.4	18295	0.15	3664	0.07	4.99	Octasiloxane113
226	29.415	29.4	29.435	4338	0.04	3380	0.07	1.28	Silanoltrimethyl-phosphite
227	29.575	29.565	29.625	5317	0.04	1798	0.04	2.96	10.08611111111111116-O-Dibenzylidene-d-glucose
228	29.635	29.625	29.655	3960	0.03	3427	0.07	1.16	CarbamicacidN-[10
229	29.681	29.655	29.7	7271	0.06	4789	0.1	1.52	Benzene1-[1-[(E)-2-(aminocarbonyl)hydrazono]pentyl]-35-
230	29.73	29.7	29.8	13612	0.11	3717	0.07	3.66	14-Benzenediol2
231	29.813	29.8	29.83	3589	0.03	3561	0.07	1.01	[1-Ethyl-4-(4-fluorophenyl)-4-hydroxypiperidin-3-yl](4-fluorophenyl)
232	29.84	29.83	29.86	3039	0.03	2319	0.05	1.31	24-Dihydroxypropiophenone2TMSderivative
233	29.87	29.86	29.88	3780	0.03	4356	0.09	0.87	Heptasiloxanehexadecamethyl-
234	29.895	29.88	29.95	16338	0.14	5344	0.11	3.06	10-Hexamethyl-2
235	29.991	29.95	30.01	14658	0.12	5213	0.1	2.81	11-Octadecenoicacid(Z)-TMSderivative
236	30.02	30.01	30.05	8354	0.07	4885	0.1	1.71	Alanylthreonine2TMSderivative
237	30.063	30.05	30.15	22204	0.19	5355	0.11	4.15	Octasiloxane11
238	30.225	30.15	30.285	9618	0.08	2036	0.04	4.72	Octadecanoicacid18-methoxy-
239	30.32	30.285	30.34	6709	0.06	4096	0.08	1.64	Benzestrol2TMSderivative
240	30.469	30.34	30.49	24133	0.2	3480	0.07	6.93	2'-HydroxybutyrophenoneTMSderivative
241	30.525	30.49	30.54	2815	0.02	2299	0.05	1.22	Isophthalicacid(2-chlorocyclohexyl)methyl
242	30.56	30.54	30.615	13413	0.11	3728	0.08	3.6	Benzoicacid2
243	30.661	30.615	30.685	16636	0.14	5399	0.11	3.08	2'-HydroxypropiophenoneTMSderivative
244	30.7	30.685	30.73	9362	0.08	3872	0.08	2.42	Propanediamide2-amino-
245	30.749	30.73	30.765	9410	0.08	6121	0.12	1.54	3-Azabicyclo[3.2.2]nonane
246	30.785	30.765	30.84	11484	0.1	4755	0.1	2.42	Trisiloxane11
247	30.947	30.84	30.98	21719	0.18	3787	0.08	5.74	Cyclononasiloxaneoctadecamethyl-
248	30.99	30.98	31.005	2458	0.02	2969	0.06	0.83	ThymolTMSderivative
249	31.035	31.005	31.105	6984	0.06	2531	0.05	2.76	cis-Aconiticanhydride
250	31.135	31.105	31.16	6604	0.06	3049	0.06	2.17	(.+/-.)-Uleine
251	31.185	31.16	31.195	7195	0.06	5057	0.1	1.42	Actinobolin
252	31.208	31.195	31.225	7150	0.06	5133	0.1	1.39	Propanoicacid2-(3-acetoxy-4
253	31.245	31.225	31.255	4115	0.03	2599	0.05	1.58	Cyclobarbital
254	31.381	31.365	31.41	5588	0.05	3221	0.06	1.73	4-Acetyloxyimino-66-dimethyl-3-methylsulfanyl-456
255	31.42	31.41	31.43	3635	0.03	3917	0.08	0.93	Silane[(13-diphenyl-1-butenyl)oxy]trimethyl-
256	31.445	31.43	31.46	9650	0.08	6345	0.13	1.52	EthylhomovanillateTMS
257	31.514	31.46	31.57	72662	0.61	16613	0.33	4.37	Cyclononasiloxaneoctadecamethyl-
258	31.615	31.57	31.625	23604	0.2	7475	0.15	3.16	3-Isopropoxy-111
259	31.64	31.625	31.65	8060	0.07	6810	0.14	1.18	Tetracosamethyl-cyclododecasiloxane
260	31.7	31.65	31.71	13056	0.11	5812	0.12	2.25	Heptasiloxanehexadecamethyl-
261	31.721	31.71	31.765	6573	0.05	4029	0.08	1.63	34-Dihydroxymandelicacid
262	31.924	31.895	31.94	4169	0.03	2599	0.05	1.6	26-Dihydroxyacetophenone2TMSderivative
263	32.001	31.98	32.085	12477	0.1	2860	0.06	4.36	37-dioxa-28-disilanonane2
264	32.165	32.155	32.28	19225	0.16	3426	0.07	5.61	Ethylamine1-methyl-2-(5-methyl-1H-pyrazol-3-yl)-
265	32.291	32.28	32.305	4131	0.03	4753	0.1	0.87	[135]Triazine-2-carboxylic
266	32.354	32.305	32.365	6638	0.06	3526	0.07	1.88	PhosphoramidocyanidicacidN
267	32.38	32.365	32.405	4617	0.04	2986	0.06	1.55	Thieno[23-c]furan-3-carbonitrile2-amino-4
268	32.425	32.405	32.435	4049	0.03	3284	0.07	1.23	26-Dihydroxybenzoicacid
269	32.445	32.435	32.46	3329	0.03	2601	0.05	1.28	Heptasiloxanehexadecamethyl-
270	32.475	32.46	32.505	8405	0.07	3292	0.07	2.55	Pregnane-3111220-pentol20-triacetate11-(hydroxyacetate)
271	32.577	32.505	32.6	18763	0.16	4252	0.09	4.41	Heptasiloxanehexadecamethyl-
272	32.618	32.6	32.64	8109	0.07	4955	0.1	1.64	Heptasiloxanehexadecamethyl-
273	32.712	32.64	32.725	15414	0.13	5277	0.11	2.92	ThymolTMSderivative
274	32.765	32.725	32.775	9416	0.08	3647	0.07	2.58	ThymolTBDMSderivative
275	32.8	32.775	32.81	4606	0.04	3182	0.06	1.45	Ethanone1-(23
276	32.845	32.81	32.865	5500	0.05	3085	0.06	1.78	Thiophene-2-carboxylicacid4-bromo-3-methoxy-
277	32.89	32.865	32.995	8864	0.07	1835	0.04	4.83	12-EthanediamineN-(2-aminoethyl)-
278	33.014	32.995	33.03	3030	0.03	2661	0.05	1.14	EthylhomovanillateTMS
279	33.065	33.03	33.08	5874	0.05	4155	0.08	1.41	6-EthoxypurineTMSderivative
280	33.1	33.08	33.12	10275	0.09	5068	0.1	2.03	Mandelicacid2TBDMS
281	33.13	33.12	33.16	12530	0.1	5989	0.12	2.09	Cycloheptasiloxanetetradecamethyl-
282	33.172	33.16	33.19	10544	0.09	7302	0.15	1.44	benzoicacid3
283	33.195	33.19	33.21	4434	0.04	4782	0.1	0.93	CarbamicacidN-[10
284	33.231	33.21	33.255	10025	0.08	5422	0.11	1.85	Pseduosarsasapogenin-520-dienmethyl
285	33.32	33.255	33.355	26888	0.22	5906	0.12	4.55	34-Dihydroxymandelicacid
286	33.368	33.355	33.38	8651	0.07	7352	0.15	1.18	Propanenitrile3-(5-diethylamino-1-methyl-3-pentynyloxy)-
287	33.4	33.38	33.415	10890	0.09	6754	0.14	1.61	Silicicaciddiethyl
288	33.44	33.415	33.45	9755	0.08	5847	0.12	1.67	Heptasiloxanehexadecamethyl-
289	33.461	33.45	33.475	7822	0.07	6609	0.13	1.18	2-(4-[2-(4-Methoxymethylphenyl)vinyl]phenyl)propan-2-ol
290	33.492	33.475	33.53	23382	0.2	9532	0.19	2.45	34-Dihydroxymandelicacid
291	33.545	33.53	33.555	10663	0.09	8456	0.17	1.26	Silane[[(3.alpha.5.beta.
292	33.605	33.555	33.62	19830	0.17	6581	0.13	3.01	369
293	33.66	33.62	33.67	14124	0.12	5665	0.11	2.49	Silicicaciddiethyl
294	33.763	33.67	33.775	50739	0.42	11777	0.24	4.31	TetraponerineT4
295	33.811	33.775	33.84	36771	0.31	11922	0.24	3.08	Pentasiloxanedodecamethyl-
296	33.854	33.84	33.88	16144	0.14	9215	0.19	1.75	7-Hydroxy-789
297	33.931	33.88	33.955	11794	0.1	3293	0.07	3.58	779
298	34	33.955	34.01	6956	0.06	4102	0.08	1.7	n-Propanoicaciddimethyl(pentafluorophenyl)silylester
299	34.071	34.01	34.105	43736	0.37	11527	0.23	3.79	Cyclononasiloxaneoctadecamethyl-
300	34.115	34.105	34.13	5229	0.04	5427	0.11	0.96	Heptasiloxanehexadecamethyl-
301	34.14	34.13	34.245	13955	0.12	2325	0.05	6	Ethyl(1-adamantylamino)carbothioylcarbamate
302	34.3	34.245	34.355	22574	0.19	4676	0.09	4.83	tert-Butyl(2-aminophenyl)carbamate2TMS
303	34.375	34.355	34.45	17494	0.15	3552	0.07	4.93	Heptasiloxanehexadecamethyl-
304	34.46	34.45	34.475	5164	0.04	5625	0.11	0.92	24-Dihydroxypropiophenone2TMS
305	34.55	34.475	34.605	16221	0.14	2761	0.06	5.88	Epinephrine(.beta.)-3TMS
306	34.616	34.605	34.635	6027	0.05	5331	0.11	1.13	2-Ethoxyethylhydrogenphthalate
307	34.659	34.635	34.69	6503	0.05	3624	0.07	1.79	34-Dihydroxymandelicacid
308	34.795	34.77	34.805	5262	0.04	4720	0.1	1.11	Heptasiloxanehexadecamethyl-
309	34.81	34.805	34.83	4626	0.04	3141	0.06	1.47	Benzestrol2TMSderivative
310	34.855	34.83	34.87	11076	0.09	6654	0.13	1.66	Heptasiloxanehexadecamethyl-
311	34.918	34.87	34.935	24825	0.21	8340	0.17	2.98	Octasiloxane11
312	34.958	34.935	34.975	13439	0.11	8186	0.16	1.64	Cyclononasiloxaneoctadecamethyl-
313	35.002	34.975	35.03	15075	0.13	6096	0.12	2.47	Tricyclo[4.2.1.0(25)]non-7-ene3
314	35.164	35.03	35.175	47476	0.4	7040	0.14	6.74	tert-Butyl(2-aminophenyl)carbamate2TMS
315	35.23	35.175	35.245	11888	0.1	3402	0.07	3.49	Cyclononasiloxaneoctadecamethyl-
316	35.29	35.245	35.35	19661	0.16	4981	0.1	3.95	Cyclononasiloxaneoctadecamethyl-
317	35.375	35.35	35.385	7105	0.06	5770	0.12	1.23	Cyclononasiloxaneoctadecamethyl-
318	35.4	35.385	35.415	4227	0.04	3288	0.07	1.29	12-Cinnolinedicarboxylicacid
319	35.451	35.415	35.465	13201	0.11	7222	0.15	1.83	Tetrasiloxanedecamethyl-
320	35.501	35.465	35.56	33777	0.28	8880	0.18	3.8	12-Benzisothiazol-3-amineTMS
321	35.615	35.56	35.655	20190	0.17	6030	0.12	3.35	2'-HydroxypropiophenoneTMSderivative
322	35.686	35.655	35.7	10419	0.09	5348	0.11	1.95	1H-Pyrazole1-(3-methylbutyl)-4-(44
323	35.715	35.7	35.74	4158	0.03	3824	0.08	1.09	2'-HydroxypropiophenoneTMSderivative
324	35.804	35.74	35.815	10297	0.09	3107	0.06	3.31	Tricyclo[4.2.1.0(25)]non-7-ene34-di(tris(trimethylsilyloxy)
325	35.83	35.815	35.84	2563	0.02	3034	0.06	0.84	Cyclononasiloxaneoctadecamethyl-
326	35.88	35.84	35.895	13232	0.11	5519	0.11	2.4	Octasiloxane11
327	35.92	35.895	35.955	23483	0.2	8875	0.18	2.65	Octasiloxane11
328	35.985	35.955	36	15303	0.13	6784	0.14	2.26	37-dioxa-28-disilanonane
329	36.01	36	36.03	12794	0.11	7348	0.15	1.74	26-Dihydroxybenzoicacid
330	36.059	36.03	36.07	16807	0.14	8978	0.18	1.87	14-Bis(trimethylsilyl)benzene
331	36.115	36.07	36.14	24280	0.2	7542	0.15	3.22	23-Dihydroxybenzoicacid
332	36.174	36.14	36.205	16266	0.14	7191	0.14	2.26	Octasiloxane11
333	36.221	36.205	36.23	6903	0.06	6417	0.13	1.08	Cyclononasiloxaneoctadecamethyl-
334	36.261	36.23	36.28	11844	0.1	6052	0.12	1.96	Heptasiloxanehexadecamethyl-
335	36.319	36.28	36.335	6741	0.06	3203	0.06	2.1	3-Ethoxy-111
336	36.35	36.335	36.37	3173	0.03	3424	0.07	0.93	Pentasiloxanedodecamethyl-
337	36.45	36.415	36.465	16916	0.14	10235	0.21	1.65	Tricyclo[4.2.1.0(25)]non-7-ene34-di(tris(trimethylsilyloxy)
338	36.476	36.465	36.5	9698	0.08	7996	0.16	1.21	Heptasiloxanehexadecamethyl-
339	36.694	36.62	36.705	23494	0.2	5878	0.12	4	Pentasiloxanedodecamethyl-
340	36.75	36.705	36.8	29573	0.25	7373	0.15	4.01	Hexasiloxanetetradecamethyl-
341	36.815	36.8	36.825	9898	0.08	8496	0.17	1.17	Octasiloxane11
342	36.86	36.825	36.88	21010	0.18	7860	0.16	2.67	14-Bis(trimethylsilyl)benzene
343	36.89	36.88	36.915	15057	0.13	7988	0.16	1.88	(5-Ethoxycarbonylmethyl-37-dimethyl-9-oxo-37-diaza-bicyclo[
344	36.939	36.915	36.965	25517	0.21	10067	0.2	2.53	Cyclononasiloxaneoctadecamethyl-
345	37.015	36.965	37.055	48999	0.41	10895	0.22	4.5	Heptasiloxanehexadecamethyl-
346	37.075	37.055	37.085	16408	0.14	9798	0.2	1.67	ThymolTBDMSderivative
347	37.121	37.085	37.135	26980	0.23	12245	0.25	2.2	Heptasiloxanehexadecamethyl-
348	37.184	37.135	37.195	28098	0.23	9872	0.2	2.85	Cyclodecasiloxaneeicosamethyl-
349	37.239	37.195	37.265	45513	0.38	13365	0.27	3.41	Octasiloxane11
350	37.319	37.265	37.33	46210	0.39	14152	0.28	3.27	5-(4-Bromobenzyl)-2-t-butyl-13-dimethyl-imidazolidin-4-one
351	37.375	37.33	37.39	58691	0.49	19264	0.39	3.05	Tetracosamethyl-cyclododecasiloxane
352	37.442	37.39	37.46	106954	0.89	29722	0.6	3.6	Tetrasiloxanedecamethyl-
353	37.475	37.46	37.51	68766	0.58	26505	0.53	2.59	Tetrasiloxanedecamethyl-
354	37.585	37.51	37.595	80543	0.67	15916	0.32	5.06	3-Azabicyclo[3.1.0]hexane-6-carboxamide16-dicyano4-hydroxy-
355	37.61	37.595	37.625	27407	0.23	16360	0.33	1.68	Cyclononasiloxaneoctadecamethyl-
356	37.635	37.625	37.655	27969	0.23	16610	0.33	1.68	34-Dihydroxymandelicacid
357	37.685	37.655	37.71	50620	0.42	17164	0.35	2.95	25-Dihydroxybenzoicacid
358	37.72	37.71	37.74	19123	0.16	12926	0.26	1.48	Trimethylsilyl3-methyl-4-[(trimethylsilyl)oxy]benzoate
359	37.75	37.74	37.79	31349	0.26	11800	0.24	2.66	Octasiloxane11
360	37.817	37.79	37.835	29425	0.25	12261	0.25	2.4	3-Isopropoxy-111
361	37.869	37.835	37.885	34707	0.29	13142	0.26	2.64	trans-4-Octylcyclohexylmethanoltrimethylsilylether
362	37.915	37.885	37.925	22752	0.19	9542	0.19	2.38	Heptasiloxanehexadecamethyl-
363	37.98	37.925	38.01	54803	0.46	13078	0.26	4.19	Octasiloxane11
364	38.021	38.01	38.03	15040	0.13	14136	0.28	1.06	Cyclononasiloxaneoctadecamethyl-
365	38.04	38.03	38.09	43084	0.36	13080	0.26	3.29	Heptasiloxanehexadecamethyl-
366	38.124	38.09	38.14	45484	0.38	16852	0.34	2.7	Heptasiloxanehexadecamethyl-
367	38.185	38.14	38.195	51993	0.43	18588	0.37	2.8	Tetracosamethyl-cyclododecasiloxane
368	38.232	38.195	38.25	62361	0.52	20829	0.42	2.99	15-bis(113-Dodecamethyl-1
369	38.271	38.25	38.28	35268	0.29	21992	0.44	1.6	Heptasiloxanehexadecamethyl-
370	38.305	38.28	38.32	44888	0.38	20215	0.41	2.22	4-tert-AmylphenolTMSderivative
371	38.331	38.32	38.34	23426	0.2	21297	0.43	1.1	EthylhomovanillateTMS
372	38.4	38.34	38.41	76641	0.64	19548	0.39	3.92	BenzeneethanamineN-[(pentafluorophenyl)methylene]-.beta.
373	38.425	38.41	38.445	42037	0.35	20066	0.4	2.09	Heptasiloxanehexadecamethyl-
374	38.458	38.445	38.475	37869	0.32	22027	0.44	1.72	2-propenoicacid3-(2-oxo-2H-naphtho[1
375	38.485	38.475	38.495	23479	0.2	21607	0.43	1.09	piperidine1-(5-fluoro-2-nitrophenyl)-
376	38.505	38.495	38.535	43195	0.36	19349	0.39	2.23	14-Cyclohexadiene1
377	38.547	38.535	38.56	24514	0.21	17816	0.36	1.38	Pentasiloxane11
378	38.575	38.56	38.585	22818	0.19	16173	0.33	1.41	N-(Furan-2-ylmethyl)-2-(5-methyl-2H-124-triazol-3-yl)acetamide
379	38.6	38.585	38.615	29123	0.24	17559	0.35	1.66	Heptasiloxanehexadecamethyl-
380	38.65	38.615	38.66	45411	0.38	18639	0.38	2.44	1H-imidazole-2-methanol1-decyl-
381	38.697	38.66	38.715	65766	0.55	23194	0.47	2.84	Cyclononasiloxaneoctadecamethyl-
382	38.74	38.715	38.76	49317	0.41	19979	0.4	2.47	PentasiloxanedodecamethylQualitative
383	38.785	38.76	38.81	57465	0.48	20807	0.42	2.76	Tetracosamethyl-cyclododecasiloxane
384	38.82	38.81	38.835	30803	0.26	22391	0.45	1.38	Trisiloxane11
385	38.86	38.835	38.9	82812	0.69	25422	0.51	3.26	Tetrasiloxanedecamethyl-
386	38.912	38.9	38.93	29572	0.25	18076	0.36	1.64	Methyltris(trimethylsiloxy)silane
387	38.94	38.93	38.95	21088	0.18	18689	0.38	1.13	Pentasiloxanedodecamethyl-
388	38.986	38.95	38.995	57708	0.48	24006	0.48	2.4	Silicicaciddiethyl
389	39.047	38.995	39.075	102025	0.85	23624	0.48	4.32	3-Ethoxy-111
390	39.1	39.075	39.115	53951	0.45	25032	0.5	2.16	25-Dihydroxybenzoicacid
391	39.13	39.115	39.15	55738	0.47	27216	0.55	2.05	Tetracosamethyl-cyclododecasiloxane
392	39.196	39.15	39.235	154985	1.3	33816	0.68	4.58	Octasiloxane11
393	39.261	39.235	39.285	91699	0.77	32438	0.65	2.83	25-Dihydroxybenzoicacid
394	39.31	39.285	39.325	66174	0.55	28582	0.58	2.32	Tris(tert-butyldimethylsilyloxy)arsane
395	39.365	39.325	39.385	90856	0.76	25485	0.51	3.57	Ginsenol
396	39.414	39.385	39.435	81765	0.68	28737	0.58	2.85	ThymolTMSderivative
397	39.463	39.435	39.5	100993	0.84	28038	0.56	3.6	1H-Pyrazole1-(3-methylbutyl)-4-(44
398	39.594	39.5	39.63	221575	1.85	33562	0.68	6.6	Cyclononasiloxaneoctadecamethyl-
399	39.635	39.63	39.645	25186	0.21	29004	0.58	0.87	1H-Indole-2-carboxylicacid6-(4-ethoxyphenyl)-3-methyl-4-
400	39.66	39.645	39.675	53550	0.45	31814	0.64	1.68	Methanol[4-(11-dimethylethyl)phenoxy]-
401	39.686	39.675	39.7	50420	0.42	35637	0.72	1.41	Arsenousacidtris(trimethylsilyl)
402	39.71	39.7	39.72	38133	0.32	34182	0.69	1.12	CarvacrolTMSderivative
403	39.742	39.72	39.755	65814	0.55	34558	0.7	1.9	Heptasiloxanehexadecamethyl-
404	39.765	39.755	39.78	47538	0.4	33706	0.68	1.41	Silicicaciddiethyl
405	39.792	39.78	39.81	56021	0.47	32481	0.65	1.72	trans-44'-Dimethoxy-beta-methylchalcone
406	39.835	39.81	39.845	63641	0.53	32229	0.65	1.97	Trisiloxane11
407	39.869	39.845	39.885	78294	0.65	35444	0.71	2.21	246-Cycloheptatrien-1-one
408	39.895	39.885	39.905	36835	0.31	32752	0.66	1.12	1H-Indole-2-carboxylicacid6-(4-ethoxyphenyl)-3-methyl-4-
409	39.92	39.905	39.94	55466	0.46	29226	0.59	1.9	7-(Butanoylamino)-4-chloro-3-(propyloxy)-1H-2-benzopyran-
410	39.954	39.94	39.965	38689	0.32	26967	0.54	1.43	113
411	40.01	39.965	40.025	111890	0.94	34318	0.69	3.26	Methyltris(trimethylsiloxy)silane
412	40.049	40.025	40.065	83506	0.7	36362	0.73	2.3	Heptasiloxanehexadecamethyl-
413	40.09	40.065	40.1	64202	0.54	32195	0.65	1.99	Cyclooctasiloxanehexadecamethyl-
414	40.131	40.1	40.16	96889	0.81	31952	0.64	3.03	Heptasiloxanehexadecamethyl-
415	40.172	40.16	40.185	41322	0.35	29317	0.59	1.41	779
416	40.2	40.185	40.21	41749	0.35	29432	0.59	1.42	Heptasiloxanehexadecamethyl-
417	40.24	40.21	40.25	64981	0.54	27806	0.56	2.34	Pentasiloxane11
418	40.26	40.25	40.29	53816	0.45	25602	0.52	2.1	Heptasiloxanehexadecamethyl-
419	40.305	40.29	40.325	41389	0.35	21270	0.43	1.95	Heptasiloxanehexadecamethyl-
420	40.34	40.325	40.355	33077	0.28	19975	0.4	1.66	Trimethylsilyl3-methyl-4-[(trimethylsilyl)oxy]benzoate
421	40.394	40.355	40.46	117100	0.98	20768	0.42	5.64	Vanillylalcohol2TMS
422	40.505	40.46	40.53	57282	0.48	16023	0.32	3.57	1H-Pyrazole1-ethyl-4-(44
423	40.595	40.53	40.63	72262	0.6	13755	0.28	5.25	Heptasiloxanehexadecamethyl-
424	40.64	40.63	40.65	16055	0.13	14531	0.29	1.1	Hexasiloxanetetradecamethyl-
425	40.665	40.65	40.69	33070	0.28	15703	0.32	2.11	Trisiloxane11
426	40.72	40.69	40.75	44105	0.37	14894	0.3	2.96	4-t-Butyl-6-dimethylaminomethyl-2-[4-dimethylaminophenyl]
427	40.819	40.75	40.83	46793	0.39	12078	0.24	3.87	Aceticacid[4-(1
428	40.84	40.83	40.85	11204	0.09	10796	0.22	1.04	Heptasiloxanehexadecamethyl-
429	40.877	40.85	40.895	25376	0.21	10856	0.22	2.34	4-Acetyloxyimino-66-dimethyl-3-methylsulfanyl-45
430	40.905	40.895	40.925	12225	0.1	9039	0.18	1.35	Tricyclo[4.2.1.0(25)]non-7-ene3
431	40.95	40.925	40.975	19493	0.16	7743	0.16	2.52	Heptasiloxanehexadecamethyl-
432	40.985	40.975	40.995	9763	0.08	8985	0.18	1.09	34-Dihydroxyphenylpropionicacid
433	41.011	40.995	41.065	36190	0.3	12793	0.26	2.83	Heptasiloxanehexadecamethyl-
434	41.076	41.065	41.085	8596	0.07	8925	0.18	0.96	Heptasiloxane11
435	41.2	41.085	41.21	52548	0.44	7843	0.16	6.7	Aceticacid17-acetoxy-4
436	41.277	41.21	41.295	26926	0.23	8481	0.17	3.17	Heptasiloxanehexadecamethyl-
437	41.341	41.295	41.365	28252	0.24	10044	0.2	2.81	Cyclononasiloxaneoctadecamethyl-
438	41.385	41.365	41.4	10516	0.09	8848	0.18	1.19	246-Cycloheptatrien-1-one
439	41.49	41.48	41.535	11446	0.1	3793	0.08	3.02	Pentasiloxane113
440	41.55	41.535	41.565	7420	0.06	5145	0.1	1.44	1H-Purine-26-dione7-ethyl-3
441	41.575	41.565	41.595	6650	0.06	6026	0.12	1.1	benzoicacid3-formyl-5-methyl-
442	41.612	41.595	41.63	9276	0.08	6614	0.13	1.4	Pentasiloxanedodecamethyl-
443	41.66	41.63	41.68	17523	0.15	8913	0.18	1.97	Heptasiloxanehexadecamethyl-
444	41.725	41.68	41.775	36428	0.3	8428	0.17	4.32	135
445	41.79	41.775	41.84	39534	0.33	9594	0.19	4.12	Benzoicacid4-methyl-2-trimethylsilyloxy-
446	41.851	41.84	41.86	14016	0.12	13647	0.27	1.03	Cyclodecasiloxaneeicosamethyl-
447	41.915	41.86	41.96	60132	0.5	13163	0.26	4.57	113
448	41.985	41.96	42	19674	0.16	10054	0.2	1.96	m-Methoxymandelicacid2TMS
449	42.019	42	42.03	18435	0.15	12647	0.25	1.46	Octasiloxane11
450	42.08	42.03	42.12	31827	0.27	7977	0.16	3.99	Octasiloxane11
451	42.159	42.12	42.17	17046	0.14	10200	0.21	1.67	Silicicaciddiethylbis(trimethylsilyl)
452	42.21	42.17	42.225	20890	0.17	7647	0.15	2.73	d-Mannitol1-decylsulfonyl-
453	42.245	42.225	42.275	22724	0.19	10101	0.2	2.25	Heptasiloxane11
454	42.294	42.275	42.31	12431	0.1	7717	0.16	1.61	3-Ethoxy-111
455	42.325	42.31	42.335	6445	0.05	5474	0.11	1.18	AnthranilicacidN-methyl-
456	42.357	42.335	42.37	8609	0.07	5742	0.12	1.5	26-Dihydroxybenzoicacid
457	42.388	42.37	42.42	18646	0.16	7887	0.16	2.36	12-Bis(trimethylsilyl)benzene
458	42.435	42.42	42.445	9142	0.08	8337	0.17	1.1	36-Dioxa-24
459	42.504	42.445	42.52	21343	0.18	6916	0.14	3.09	Silanoltrimethyl-phosphite
460	42.569	42.52	42.58	19069	0.16	8911	0.18	2.14	N-Acetylp-ethoxyamphetamine
461	42.59	42.58	42.6	8653	0.07	9269	0.19	0.93	Tetracosamethyl-cyclododecasiloxane
462	42.61	42.6	42.64	17605	0.15	9018	0.18	1.95	Heptasiloxanehexadecamethyl-
463	42.663	42.64	42.675	14656	0.12	8398	0.17	1.75	Pentasiloxanedodecamethyl-
464	42.721	42.675	42.73	15768	0.13	6906	0.14	2.28	25-Dihydroxybenzoicacid
465	42.746	42.73	42.77	14038	0.12	7629	0.15	1.84	Pentasiloxanedodecamethyl-
466	42.8	42.77	42.82	19035	0.16	8948	0.18	2.13	Cyclononasiloxaneoctadecamethyl-
467	42.831	42.82	42.845	9496	0.08	7373	0.15	1.29	Cyclodecasiloxaneeicosamethyl-
468	42.865	42.845	42.925	33949	0.28	8754	0.18	3.88	CyclononasiloxaneoctadecamethylQualitative
469	42.935	42.925	42.98	18742	0.16	10323	0.21	1.82	CarbamicacidN-[10
470	43.015	42.98	43.03	14690	0.12	6303	0.13	2.33	Heptasiloxanehexadecamethyl-
471	43.04	43.03	43.05	10387	0.09	10262	0.21	1.01	Cyclononasiloxaneoctadecamethyl-
472	43.08	43.05	43.11	34120	0.29	12111	0.24	2.82	Digitoxigenin-4-en
473	43.125	43.11	43.135	16735	0.14	12063	0.24	1.39	Tetrasiloxanedecamethyl-
474	43.146	43.135	43.16	14557	0.12	12338	0.25	1.18	Cyclononasiloxaneoctadecamethyl-
475	43.175	43.16	43.2	17230	0.14	9083	0.18	1.9	26-Dihydroxybenzoicacid
476	43.21	43.2	43.23	14052	0.12	8130	0.16	1.73	Heptasiloxanehexadecamethyl-
477	43.252	43.23	43.285	31720	0.27	11268	0.23	2.82	Heptasiloxanehexadecamethyl-
478	43.305	43.285	43.32	11408	0.1	6081	0.12	1.88	24-Dihydroxybenzoicacid
479	43.356	43.32	43.4	42961	0.36	13021	0.26	3.3	Octasiloxane11
480	43.417	43.4	43.43	15743	0.13	10993	0.22	1.43	Heptasiloxanehexadecamethyl-
481	43.444	43.43	43.48	21781	0.18	11813	0.24	1.84	trisiloxane11
482	43.492	43.48	43.515	6984	0.06	5634	0.11	1.24	Heptasiloxanehexadecamethyl-
483	43.535	43.515	43.56	10501	0.09	6422	0.13	1.64	Tetrasiloxanedecamethyl-
484	43.57	43.56	43.58	4098	0.03	4745	0.1	0.86	Hexahydropyridine1-methyl-4-[45-dihydroxyphenyl]-
485	43.62	43.58	43.64	9437	0.08	4339	0.09	2.17	Tricyclo[4.2.1.0(25)]non-7-ene3
486	43.66	43.64	43.68	6965	0.06	3772	0.08	1.85	Octasiloxane11
487	43.69	43.68	43.7	4849	0.04	4710	0.09	1.03	12-Benzisothiazol-3-amineTMS
488	43.72	43.7	43.73	13573	0.11	9294	0.19	1.46	Octasiloxane11
489	43.77	43.73	43.805	57765	0.48	15550	0.31	3.71	Octasiloxane11
490	43.82	43.805	43.835	22866	0.19	15991	0.32	1.43	Cyclodecasiloxaneeicosamethyl-
491	43.875	43.835	43.905	50239	0.42	17551	0.35	2.86	Cyclooctasiloxanehexadecamethyl-
492	43.944	43.905	43.955	37592	0.31	16123	0.32	2.33	Pentasiloxanedodecamethyl-
493	43.973	43.955	43.985	24569	0.21	14878	0.3	1.65	Hexestrol2TMSderivative
494	44.009	43.985	44.04	43744	0.37	16113	0.32	2.71	Cyclononasiloxaneoctadecamethyl-
495	44.054	44.04	44.095	32630	0.27	13933	0.28	2.34	EthylhomovanillateTMS
496	44.119	44.095	44.14	14889	0.12	8288	0.17	1.8	Octasiloxane11
497	44.155	44.14	44.18	8215	0.07	4515	0.09	1.82	Magnesiumbis(24-pentanedionato-O
498	44.195	44.18	44.21	7314	0.06	6908	0.14	1.06	Heptasiloxanehexadecamethyl-
499	44.225	44.21	44.235	4411	0.04	4882	0.1	0.9	Nonadecanoicacidbenzyldimethylsilyl
500	44.274	44.235	44.29	20526	0.17	7944	0.16	2.58	Tetracosamethyl-cyclododecasiloxane
501	44.295	44.29	44.31	2551	0.02	4254	0.09	0.6	Formetanate
502	44.325	44.31	44.34	2725	0.02	2241	0.05	1.22	34-Dihydroxymandelicacid4TMS
503	44.35	44.34	44.36	2165	0.02	3090	0.06	0.7	Trisiloxane111
504	44.49	44.47	44.51	7422	0.06	3986	0.08	1.86	Cyclotrisiloxanehexamethyl-
505	44.53	44.51	44.565	20624	0.17	8181	0.16	2.52	1H-Indole-2-carboxylicacid6-(4-ethoxyphenyl)-3-methyl-4-
506	44.617	44.565	44.63	18976	0.16	6751	0.14	2.81	4-(47-Dimethoxy-2H-13-benzodioxol-5-yl)-2-oxopyrrolidine-3-carboxylic acid
507	44.64	44.63	44.665	10762	0.09	6300	0.13	1.71	Trisiloxane11
508	44.675	44.665	44.7	7304	0.06	6259	0.13	1.17	Heptasiloxanehexadecamethyl-
509	44.719	44.7	44.735	11058	0.09	9221	0.19	1.2	Tetracosamethyl-cyclododecasiloxane
510	44.749	44.735	44.79	16321	0.14	8642	0.17	1.89	Heptasiloxanehexadecamethyl-
511	44.8	44.79	44.815	4044	0.03	5929	0.12	0.68	Hexasiloxanetetradecamethyl-
512	44.83	44.82	44.84	2939	0.02	3300	0.07	0.89	Pentasiloxanedodecamethyl-
513	44.853	44.84	44.865	4841	0.04	5313	0.11	0.91	3-Methylsalicylicacid2TMS
514	44.94	44.93	44.96	3866	0.03	2037	0.04	1.9	Pentasiloxane113
515	44.99	44.96	45.03	20716	0.17	6652	0.13	3.11	Hexasiloxanetetradecamethyl-
516	45.068	45.03	45.085	23648	0.2	10404	0.21	2.27	2-Fluoro-3-trifluoromethylbenzoicaciddecyl
517	45.095	45.085	45.105	8646	0.07	8964	0.18	0.96	4-(Morpholin-4-yl)-6-oxo-1H-pyrimidine-5-carbaldehyde
518	45.168	45.105	45.185	42344	0.35	11910	0.24	3.56	Cyclodecasiloxaneeicosamethyl-
519	45.205	45.185	45.22	17961	0.15	11986	0.24	1.5	Silicicaciddiethyl
520	45.27	45.22	45.28	30134	0.25	10709	0.22	2.81	Heptasiloxanehexadecamethyl-
521	45.335	45.28	45.365	45612	0.38	10434	0.21	4.37	Octasiloxane11
522	45.375	45.365	45.4	11252	0.09	7100	0.14	1.58	Heptasiloxanehexadecamethyl-
523	45.451	45.4	45.485	25711	0.22	8905	0.18	2.89	3-Isopropoxy-111
524	45.495	45.485	45.505	5250	0.04	6588	0.13	0.8	Tricyclo[4.2.1.0(25)]non-7-ene34-di(tris(trimethylsilyloxy)525
526	45.586	45.565	45.605	11662	0.1	8053	0.16	1.45	Trimethylsilyl-di(timethylsiloxy)-silane
527	45.634	45.605	45.645	14397	0.12	8940	0.18	1.61	Hexasiloxanetetradecamethyl-
528	45.693	45.645	45.705	21614	0.18	8587	0.17	2.52	6-Cholro-2-cyclohexyl-4[3H]quinazolinone
529	45.745	45.705	45.755	18222	0.15	7008	0.14	2.6	ThymolTMSderivative
530	45.778	45.755	45.795	12701	0.11	7159	0.14	1.77	246-Cycloheptatrien-1-one
531	45.815	45.795	45.825	7639	0.06	5233	0.11	1.46	Cycloheptasiloxanetetradecamethyl-
532	45.845	45.825	45.87	19430	0.16	9823	0.2	1.98	Heptasiloxanehexadecamethyl-
533	45.88	45.87	45.895	5432	0.05	5113	0.1	1.06	(-)-Epinephrine3TMSderivative
534	45.926	45.895	45.945	20271	0.17	9138	0.18	2.22	3-Ethoxy-111
535	45.957	45.945	45.97	9735	0.08	7781	0.16	1.25	55'-Di(ethoxycarbonyl)-33'-dimethyl-4
536	46.036	45.97	46.05	28016	0.23	8794	0.18	3.19	Pentasiloxanedodecamethyl-
537	46.076	46.05	46.09	16520	0.14	9861	0.2	1.68	Heptasiloxanehexadecamethyl-
538	46.115	46.09	46.125	16903	0.14	8525	0.17	1.98	Diimidotricarbonicdiamide
539	46.144	46.125	46.165	21929	0.18	11548	0.23	1.9	Carbazol-2-ylethylketone
540	46.202	46.165	46.23	34556	0.29	11805	0.24	2.93	Heptasiloxanehexadecamethyl-
541	46.241	46.23	46.255	10693	0.09	9371	0.19	1.14	12-Bis(trimethylsilyl)benzene
542	46.29	46.255	46.31	24403	0.2	10840	0.22	2.25	Heptasiloxanehexadecamethyl-
543	46.324	46.31	46.34	14152	0.12	10736	0.22	1.32	Heptasiloxanehexadecamethyl-
544	46.35	46.34	46.36	10105	0.08	10109	0.2	1	Succinicacidcyclohexylmethyl
545	46.37	46.36	46.38	11472	0.1	10553	0.21	1.09	3.beta.-Acetoxy-bisnor-5-cholenamide
546	46.403	46.38	46.42	24255	0.2	11545	0.23	2.1	Pentasiloxane11
547	46.435	46.42	46.46	19249	0.16	10102	0.2	1.91	12-Bis(trimethylsilyl)benzene
548	46.485	46.46	46.5	18032	0.15	9332	0.19	1.93	Pentasiloxanedodecamethyl-
549	46.521	46.5	46.55	18932	0.16	8257	0.17	2.29	Pentasiloxanedodecamethyl-
550	46.608	46.55	46.62	26557	0.22	11034	0.22	2.41	4-tert-AmylphenolTMSderivative
551	46.673	46.62	46.69	37753	0.32	12359	0.25	3.05	Tetracosamethyl-cyclododecasiloxane
552	46.705	46.69	46.73	22101	0.18	11506	0.23	1.92	58-Dimethoxy-14-dimethyl-1
553	46.762	46.73	46.795	41857	0.35	14332	0.29	2.92	Heptasiloxanehexadecamethyl-
554	46.847	46.795	46.86	41696	0.35	13579	0.27	3.07	Tetracosamethyl-cyclododecasiloxane
555	46.914	46.86	46.935	56296	0.47	17138	0.34	3.28	Silicicaciddiethyl
556	47.006	46.935	47.015	66584	0.56	19277	0.39	3.45	Pentasiloxane11
557	47.035	47.015	47.055	36343	0.3	18664	0.38	1.95	Pentasiloxanedodecamethyl-
558	47.065	47.055	47.08	17880	0.15	12512	0.25	1.43	4-(4-Ethoxycarbonylbuta-13-dienyl)-1-methyl-25-diphenyl-
559	47.095	47.08	47.105	20276	0.17	15489	0.31	1.31	Tetracosamethyl-cyclododecasiloxane
560	47.159	47.105	47.17	66322	0.55	21141	0.43	3.14	Heptasiloxanehexadecamethyl-
561	47.198	47.17	47.225	61646	0.52	21665	0.44	2.85	26-Dihydroxybenzoicacid
562	47.236	47.225	47.25	24713	0.21	18427	0.37	1.34	779
563	47.279	47.25	47.295	50706	0.42	19850	0.4	2.55	BenzamideN-(8-amino-36-diazaoctyl)-3-nitro-
564	47.313	47.295	47.33	33781	0.28	18509	0.37	1.83	26-Dihydroxybenzoicacid
565	47.37	47.33	47.38	35896	0.3	12967	0.26	2.77	ThymolTMSderivative
566	47.392	47.38	47.44	28145	0.24	10759	0.22	2.62	Protocatechoicacid3TMS
567	47.46	47.44	47.485	15616	0.13	9630	0.19	1.62	3-Butoxy-111
568	47.5	47.485	47.525	15506	0.13	8119	0.16	1.91	17-Di(2-methylbutyl)-22
570	47.59	47.575	47.61	8585	0.07	5304	0.11	1.62	Cyclononasiloxaneoctadecamethyl-
571	47.642	47.61	47.66	13668	0.11	6575	0.13	2.08	26-Dihydroxybenzoicacid
572	47.718	47.66	47.76	22420	0.19	6420	0.13	3.49	1H-isoindole-13(2H)-dione5-(ethylthio)-
573	47.779	47.76	47.795	6178	0.05	6236	0.13	0.99	1H-Pyrazole1-(3-methylbutyl)-4-(44
575	47.87	47.865	47.885	1996	0.02	3441	0.07	0.58	113
576	47.935	47.885	47.945	17205	0.14	6235	0.13	2.76	Heptasiloxane113
577	47.988	47.945	48.005	14977	0.13	5530	0.11	2.71	Hexasiloxane11
578	48.035	48.005	48.065	20584	0.17	8500	0.17	2.42	Propanoicacid2-(3-acetoxy-4
580	48.105	48.085	48.13	24748	0.21	11579	0.23	2.14	Tetrasiloxanedecamethyl-
581	48.145	48.13	48.16	16007	0.13	11218	0.23	1.43	34-Dihydroxymandelicacid
582	48.172	48.16	48.25	39221	0.33	9000	0.18	4.36	Octasiloxane11
583	48.264	48.25	48.275	9514	0.08	9230	0.19	1.03	25-Dihydroxyphenylaceticacid
584	48.32	48.275	48.335	35519	0.3	14430	0.29	2.46	Heptasiloxanehexadecamethyl-
585	48.385	48.335	48.395	20001	0.17	6570	0.13	3.04	34-Dihydroxymandelicacid
586	48.419	48.395	48.44	14859	0.12	8572	0.17	1.73	26-Dihydroxybenzoicacid
587	48.47	48.44	48.485	16126	0.13	7328	0.15	2.2	d-Mannitol1-decylsulfonyl-
588	48.497	48.485	48.51	9982	0.08	8473	0.17	1.18	14-Bis(trimethylsilyl)benzene
589	48.546	48.51	48.57	17622	0.15	7080	0.14	2.49	Trimethylsilyl-di(timethylsiloxy)-silane
590	48.589	48.57	48.605	6799	0.06	5692	0.11	1.19	Heptasiloxanehexadecamethyl-
591	48.622	48.605	48.645	11138	0.09	7755	0.16	1.44	124-Triazol-3-amine
592	48.655	48.645	48.665	5488	0.05	6494	0.13	0.85	Imidazole-2-[3-thiopropionicacid]5-bromo-4-nitro-
593	48.685	48.665	48.715	16171	0.14	7898	0.16	2.05	34-Dihydroxymandelicacid
594	48.739	48.715	48.75	11044	0.09	7659	0.15	1.44	Heptasiloxanehexadecamethyl-
595	48.76	48.75	48.775	4058	0.03	3859	0.08	1.05	Tricyclo[4.2.1.0(25)]non-7-ene3
597	48.828	48.8	48.845	13169	0.11	6118	0.12	2.15	1819-Secolupan-3-ol(3.beta.
598	48.855	48.845	48.895	12412	0.1	5879	0.12	2.11	EthylhomovanillateTMS
599	48.904	48.895	48.915	6800	0.06	7700	0.15	0.88	Heptasiloxanehexadecamethyl-
600	48.94	48.915	48.955	7831	0.07	4332	0.09	1.81	Pentasiloxanedodecamethyl-
