# Supplementary material for: Phytochemical, Cytoprotective Profiling, and Anti-Inflammatory Potential of Colchicum luteum in Rheumatoid Arthritis: An Experimental and Simulation Study
Source: Nutrients. 2024 Nov 24;16(23):4020. doi: 10.3390/nu16234020 (PMC11643434; doi:10.3390/nu16234020)
Supplement: Supplementary file 1 [file nutrients-16-04020-s001.zip › supplementary file Table S2 (ADMET screening data of CL01-CL15).xlsx]

## Sheet: Sheet1
Natural Compound	Formula	MW	#Heavy atoms	#Aromatic heavy atoms	Fraction Csp3	#Rotatable bonds	#H-bond acceptors	#H-bond donors	MR	TPSA	iLOGP	XLOGP3	WLOGP	MLOGP	Silicos-IT Log P	Consensus Log P	ESOL Log S	ESOL Solubility (mg/ml)	ESOL Solubility (mol/l)	ESOL Class	Ali Log S	Ali Solubility (mg/ml)	Ali Solubility (mol/l)	Ali Class	Silicos-IT LogSw	Silicos-IT Solubility (mg/ml)	Silicos-IT Solubility (mol/l)	Silicos-IT class	GI absorption	BBB permeant	Pgp substrate	CYP1A2 inhibitor	CYP2C19 inhibitor	CYP2C9 inhibitor	CYP2D6 inhibitor	CYP3A4 inhibitor	log Kp (cm/s)	Lipinski #violations	Ghose #violations	Veber #violations	Egan #violations	Muegge #violations	Bioavailability Score	PAINS #alerts	Brenk #alerts	Leadlikeness #violations	Synthetic Accessibility
CL01	C20H20N6O2	376.41	28	18	0.3	9	6	0	105.15	95.56	3.04	3.43	3.5	4	2.38	3.27	-4.22	0.0229	6.08e-05	Moderately soluble	-5.12	0.00287	7.63e-06	Moderately soluble	-5.81	0.000579	1.54e-06	Moderately soluble	High	No	No	Yes	Yes	Yes	No	Yes	-6.16	0	0	0	0	0	0.55	0	0	2	2.66
CL02	C13H18N6O4	322.32	23	9	0.54	4	7	3	81.65	128.86	1.93	-1.67	-1.34	-1.19	-0.65	-0.58	-0.81	49.7	0.154	Very soluble	-0.52	96.4	0.299	Very soluble	-0.84	46.3	0.144	Soluble	Low	No	No	No	No	No	No	No	-9.45	0	1	0	0	0	0.55	0	2	0	4.33
CL03	C17H22O7	338.35	24	0	0.76	3	7	2	80.4	105.59	1.94	-0.14	-0.27	-0.33	1.26	0.49	-1.65	7.55	0.0223	Very soluble	-1.62	8.05	0.0238	Very soluble	-1.44	12.3	0.0364	Soluble	High	No	Yes	No	No	No	No	No	-8.46	0	0	0	0	0	0.55	0	1	0	5.46
CL04	C22H30N2O6	418.48	30	6	0.68	4	7	3	115.6	100.49	3.13	0.5	-0.24	0.46	1.08	0.99	-2.63	0.973	0.00232	Soluble	-2.18	2.76	0.0066	Soluble	-3.36	0.181	0.000434	Soluble	High	No	Yes	No	No	No	No	No	-8.5	0	0	0	0	0	0.55	0	1	1	6.01
CL05	C12H17N7O3	307.31	22	11	0.5	6	8	0	76.5	108.15	3.11	1.45	0.01	0.34	-0.23	0.94	-2.63	0.716	0.00233	Soluble	-3.33	0.145	0.000471	Soluble	-2.53	0.905	0.00294	Soluble	High	No	Yes	Yes	Yes	No	No	No	-7.15	0	0	0	0	0	0.55	0	0	0	3.43
CL06	C17H21N7O2S	387.46	27	15	0.35	9	6	2	104.73	131.63	3.25	3.89	1.98	1.65	1.39	2.44	-4.51	0.012	3.09e-05	Moderately soluble	-6.35	0.000172	4.45e-07	Poorly soluble	-5.7	0.000777	2e-06	Moderately soluble	High	No	No	No	Yes	Yes	No	Yes	-5.9	0	0	0	1	0	0.55	1	0	3	3.22
CL07	C18H17N3O3S	355.41	25	15	0.17	6	4	3	98.54	120.38	1.66	4.04	3.42	2.02	3.53	2.93	-4.64	0.0082	2.31e-05	Moderately soluble	-6.27	0.00019	5.35e-07	Poorly soluble	-6.05	0.000317	8.93e-07	Poorly soluble	High	No	No	Yes	No	Yes	No	Yes	-5.6	0	0	0	0	0	0.55	0	0	2	2.58
CL08	C15H29N2O6P	364.37	24	0	0.87	7	6	0	98.21	95.19	3.48	1.68	2.12	0.42	-0.25	1.49	-2.7	0.735	0.00202	Soluble	-3.29	0.185	0.000509	Soluble	-1.53	10.7	0.0294	Soluble	High	No	No	No	No	No	No	No	-7.33	0	0	0	0	0	0.55	0	1	1	5.01
CL09	C19H22N2O2S	342.46	24	9	0.58	2	2	1	96.37	92.81	2.63	2.26	3.24	3.18	3.97	3.06	-3.53	0.1	0.000293	Soluble	-3.85	0.0489	0.000143	Soluble	-4.06	0.0298	8.71e-05	Moderately soluble	High	No	Yes	No	Yes	No	Yes	Yes	-6.78	0	0	0	0	0	0.55	0	0	0	5.44
CL10	C18H16ClN3O4	373.79	26	12	0.17	5	5	2	103.2	91.23	2.43	2.01	1.39	2.21	2.25	2.06	-3.44	0.137	0.000367	Soluble	-3.55	0.105	0.00028	Soluble	-5.29	0.00192	5.13e-06	Moderately soluble	High	No	No	No	No	No	No	No	-7.15	0	0	0	0	0	0.55	0	1	1	3.86
CL11	C16H17N3O4S	347.39	24	11	0.38	8	7	0	87.13	123.54	3.04	2	2.56	0.39	3.53	2.3	-3.06	0.299	0.000861	Soluble	-4.22	0.0209	6.01e-05	Moderately soluble	-5.35	0.00156	4.49e-06	Moderately soluble	High	No	No	Yes	Yes	Yes	No	Yes	-7	0	0	0	0	0	0.55	0	0	1	3.57
CL12	C15H16N4O4	316.31	23	10	0.2	10	6	2	82.64	109.2	2.01	1.14	1.64	-0.48	2.4	1.34	-2.18	2.08	0.00659	Soluble	-3.03	0.297	0.000939	Soluble	-4.72	0.00596	1.88e-05	Moderately soluble	High	No	No	No	No	No	No	No	-7.42	0	0	0	0	0	0.55	0	1	1	3.34
CL13	C23H23N3O5	421.45	31	16	0.35	3	7	2	114.81	104.89	2.79	1.22	1.43	0.98	2.88	1.86	-3.41	0.166	0.000393	Soluble	-3.02	0.403	0.000955	Soluble	-5.71	0.000826	1.96e-06	Moderately soluble	High	No	Yes	No	No	Yes	No	Yes	-8	0	0	0	0	0	0.55	1	0	1	4.23
CL14	C18H17N3O3S	355.41	25	15	0.17	6	4	3	98.54	120.38	2.03	3.49	3.42	2.02	3.53	2.9	-4.29	0.0182	5.13e-05	Moderately soluble	-5.7	0.000708	1.99e-06	Moderately soluble	-6.05	0.000317	8.93e-07	Poorly soluble	High	No	No	Yes	No	Yes	No	Yes	-5.99	0	0	0	0	0	0.55	0	0	1	2.58
CL15	C14H15NO7	309.27	22	6	0.43	4	7	2	76.26	103.32	0.59	1.1	-0.03	-0.16	1.07	0.51	-2.39	1.26	0.00409	Soluble	-2.86	0.425	0.00137	Soluble	-2.35	1.37	0.00444	Soluble	High	No	Yes	No	No	No	No	No	-7.41	0	0	0	0	0	0.56	0	1	0	3.34
